# Supplementary material for: Electrochemical Machining of Highly Strain-Hardenable High-Entropy FeMnCrCoSi Alloy: Role of Passivation and Selective Dissolution
Source: Materials (Basel). 2025 Oct 24;18(21):4881. doi: 10.3390/ma18214881 (PMC12608881; doi:10.3390/ma18214881)
Supplement: Supplementary file 1 [file materials-18-04881-s001.zip]

Archive with 1 entries (1 files):
- materials-3896021-supplementary.pdf
